# Supplementary material for: Radical Scavenging Capability and Mechanism of Three Isoflavonoids Extracted from Radix Astragali: A Theoretical Study
Source: Molecules. 2023 Jun 28;28(13):5039. doi: 10.3390/molecules28135039 (PMC10343223; doi:10.3390/molecules28135039)
Supplement: Supplementary file 1 [file molecules-28-05039-s001.zip]

Archive with 1 entries (1 files):
- molecules-2466481-supplementary.pdf
